# Supplementary material for: Reduction of Thrombus Burden With Short‐Term, Low‐Dose Rivaroxaban Use in Acute Myocardial Infarction: The ARISE‐ARMYDA 7 Randomized Trial
Source: J Am Heart Assoc. 2025 Nov 6;14(22):e041993. doi: 10.1161/JAHA.125.041993 (PMC12887225; doi:10.1161/JAHA.125.041993)
Supplement: Supplementary file 1 — Figure S1 [file JAH3-14-e041993-s001.zip]

Archive with 2 entries (2 files):
- completed_CONSORT_checklist  supplementary reviewed.docx
- jah311445-sup-0001-Supplement.pdf
